# Supplementary material for: Hydrous Molybdenum Oxide Coating of Zinc Metal Anode via the Facile Electrodeposition Strategy and Its Performance Improvement Mechanisms for Aqueous Zinc−Ion Batteries
Source: Molecules. 2024 Jul 8;29(13):3229. doi: 10.3390/molecules29133229 (PMC11243360; doi:10.3390/molecules29133229)
Supplement: Supplementary file 1 [file molecules-29-03229-s001.zip]

Archive with 1 entries (1 files):
- molecules-3073861-supplementary.pdf
